# Supplementary material for: Synthesis and Deposition of Silver Nanowires on Porous Silicon as an Ultraviolet Light Photodetector
Source: Nanomaterials (Basel). 2023 Jan 15;13(2):353. doi: 10.3390/nano13020353 (PMC9863988; doi:10.3390/nano13020353)
Supplement: Supplementary file 1 [file nanomaterials-13-00353-s001.zip]

Archive with 1 entries (1 files):
- nanomaterials-2138667-supplementary.pdf
